# Supplementary material for: Assessment of Severe COVID-19 Outcomes Using Measures of Smoking Status and Smoking Intensity
Source: Int J Environ Res Public Health. 2021 Aug 25;18(17):8939. doi: 10.3390/ijerph18178939 (PMC8431679; doi:10.3390/ijerph18178939)
Supplement: Supplementary file 1 [file ijerph-18-08939-s001.zip]

Archive with 1 entries (1 files):
- ijerph-1272815-supplementary.pdf
